# Supplementary material for: Plasma Aldo-Keto Reductase Family 1 Member B10 as a Biomarker Performs Well in the Diagnosis of Nonalcoholic Steatohepatitis and Fibrosis
Source: Int J Mol Sci. 2022 May 1;23(9):5035. doi: 10.3390/ijms23095035 (PMC9101253; doi:10.3390/ijms23095035)
Supplement: Supplementary file 1 [file ijms-23-05035-s001.zip]

Archive with 1 entries (1 files):
- ijms-1672504-supplementary.pdf
